# Supplementary material for: ﻿Lagerstroemiastenophylla (Lythraceae), a new species from China
Source: PhytoKeys. 2023 Oct 13;234:127–33. doi: 10.3897/phytokeys.234.111861 (PMC10589755; doi:10.3897/phytokeys.234.111861)
Supplement: XML Treatment for Lagerstroemia stenophylla [file phytokeys.234.111861-treatment1.xml]

<!DOCTYPE tp:taxon-treatment
  PUBLIC "-//TaxonX//DTD Taxonomic Treatment Publishing DTD v0 20100105//EN" "tax-treatment-NSO.dtd">
<tp:taxon-treatment xmlns:tp="http://www.plazi.org/taxpub"><tp:treatment-meta><kwd-group><label>Taxon classification</label><kwd>
              <named-content content-type="kingdom">Plantae</named-content>
            </kwd><kwd>
              <named-content content-type="order">Myrtales</named-content>
            </kwd><kwd>
              <named-content content-type="family">Lythraceae</named-content>
            </kwd></kwd-group><mixed-citation publication-type="journal"><person-group><name><surname>Wu</surname><given-names>Bao-Huan</given-names></name><name><surname>Hu</surname><given-names>Xing</given-names></name><name><surname>Tu</surname><given-names>Wen-Hui</given-names></name><name><surname>Wang</surname><given-names>Wei</given-names></name><name><surname>Dai</surname><given-names>Se-Ping</given-names></name></person-group><article-title>﻿<italic><tp:taxon-name><tp:taxon-name-part taxon-name-part-type="genus" reg="Lagerstroemia">Lagerstroemia</tp:taxon-name-part><tp:taxon-name-part taxon-name-part-type="species" reg="stenophylla">stenophylla</tp:taxon-name-part></tp:taxon-name></italic> (<tp:taxon-name><tp:taxon-name-part taxon-name-part-type="family">Lythraceae</tp:taxon-name-part></tp:taxon-name>), a new species from China</article-title><source>PhytoKeys</source><day>13</day><month>10</month><year>2023</year><volume>234</volume><fpage>127</fpage><lpage>133</lpage><pub-id pub-id-type="doi">10.3897/phytokeys.234.111861</pub-id></mixed-citation></tp:treatment-meta><tp:nomenclature><label>﻿</label><tp:taxon-name>
            <object-id xmlns:xlink="http://www.w3.org/1999/xlink" content-type="arpha" xlink:type="simple">60D94E7A-46CA-5346-A7D8-6EFCA3FF7B44</object-id>
            <tp:taxon-name-part taxon-name-part-type="genus" reg="Lagerstroemia">Lagerstroemia</tp:taxon-name-part>
            <tp:taxon-name-part taxon-name-part-type="species" reg="stenophylla">stenophylla</tp:taxon-name-part>
            <object-id xmlns:xlink="http://www.w3.org/1999/xlink" content-type="ipni" xlink:type="simple">urn:lsid:ipni.org:names:77328633-1</object-id>
          </tp:taxon-name><tp:taxon-authority>B.H.Wu, X.Hu &amp; S.P.Dai</tp:taxon-authority><tp:taxon-status xmlns:xlink="http://www.w3.org/1999/xlink" xlink:type="simple">sp. nov.</tp:taxon-status><xref ref-type="fig" rid="F1">Fig. 1</xref></tp:nomenclature><tp:treatment-sec sec-type="material" id="SECID0EOKAC"><title>Type.</title><p>China. Shannxi: Shangluo, Jinsixia Town, Xinglong Country, in ravine, on rocky slopes. <named-content xmlns:xlink="http://www.w3.org/1999/xlink" content-type="dwc:verbatimCoordinates" xlink:type="simple"><named-content content-type="geo-json" specific-use="{&#34;type&#34;:&#34;Point&#34;,&#34;coordinates&#34;:[110.547536,33.443372]}" id="NCID0EXKAC" xlink:type="simple">33°26'36.14"N, 110°32'51.13"E</named-content></named-content>, 387 m a.s.l., 6 June 2023 (fl.), <italic>B.H. Wu &amp; W.H. Tu Lg202334</italic> (Holotype: <named-content xmlns:xlink="http://www.w3.org/1999/xlink" content-type="dwc:institutional_code" xlink:title="Guangzhou Institute of Forestry and Landscape Architecture" xlink:href="http://grbio.org/institution/south-china-botanical-garden" xlink:type="simple">IBSC</named-content>!; isotypes: Herbarium of Guangzhou Institute of Forestry and Landscape Architecture!).</p></tp:treatment-sec><tp:treatment-sec sec-type="diagnosis" id="SECID0ECLAC"><title>Diagnosis.</title><p><italic><tp:taxon-name><tp:taxon-name-part taxon-name-part-type="genus" reg="Lagerstroemia">Lagerstroemia</tp:taxon-name-part><tp:taxon-name-part taxon-name-part-type="species" reg="stenophylla">stenophylla</tp:taxon-name-part></tp:taxon-name></italic> is morphologically similar to <italic><tp:taxon-name><tp:taxon-name-part taxon-name-part-type="genus" reg="Lagerstroemia">L.</tp:taxon-name-part><tp:taxon-name-part taxon-name-part-type="species" reg="subcostata">subcostata</tp:taxon-name-part></tp:taxon-name></italic> Koehne, but distinguished by its branchlets 4-angular, sometimes subalate, leaves elliptic-lanceolate, narrowly elliptic, leaf apex acute, leaf base cuneate, flowers 2.5–3 cm in diameter.</p></tp:treatment-sec><tp:treatment-sec sec-type="description" id="SECID0E5LAC"><title>Description.</title><p>Shrubs or small trees ca. 0.5–3 m tall. Bark reddish brown, longitudinally fissured and slightly peeling to reveal the inner bark when mature; branchlets scabridulous to glabrous, 4-angular, sometimes subalate. Leaves mostly alternate, or subopposite; petiole 1–3 (4) mm long, densely scabridulous to glabrous; leaf blade herbaceous, margin entire, lanceolate to elliptic-lanceolate, rarely ovate or obovate-oblanceolate, 2–6 (7) × 0.7–2 (2.3) cm, base cuneate, apex acute, sometimes obtuse, rarely apiculate, abaxially pale green, scabridulous (especially along midrib and later veins) to glabrous, adaxially green, sparsely scabridulous to glabrous, lateral veins 4–7 pairs. Inflorescences paniculate, terminal or axillary; panicles (2) 4–7 cm long, densely scabridulous. Flowers sessile or subsessile; flower buds turbinate to subglobose (excluding pseudopedicels). Calyx tubes (excluding pseudopedicels) cup-shaped, 3.3–4.2 mm long, outside densely scabridulous to glabrous, with 10–12 distinctly ribs or dark veins (sometimes not obvious), inside glabrous, with glabrous annulus (sometimes absent) in the throat, lobes 6, sometimes 5, triangular, 1–2.3 mm × 1–2.3 mm, erect, epicalyx absent, pseudopedicel 2–9 mm long; petals 6, crumpled, oblong, suborbicular or ovate, base cuneate to broadly cuneate, rounded, or sometimes subcordate, apex obtuse or rounded, 10–18 mm with claws 3–8 mm long; stamens 20–28, dimorphic, with 6 stamens longer (ca. 15 mm long), thicker and red-brown in color, the remaining stamens are shorter (ca.7 mm long), thinner and white in color, filaments glabrous; ovary glabrous, styles 10–14 mm long, glabrous, stigmas small. Capsules globose to oblong, 6–8 mm long, 4.5–6 mm in diameter, loculicidally dehiscent, 4–7-valved. Seeds ca. 6mm long including wing.</p><fig id="F1" position="float" orientation="portrait"><object-id xmlns:xlink="http://www.w3.org/1999/xlink" content-type="doi" xlink:type="simple">10.3897/phytokeys.234.111861.figure1</object-id><object-id xmlns:xlink="http://www.w3.org/1999/xlink" content-type="arpha" xlink:type="simple">5C3CFFB6-9D1C-55E0-A1AD-BF5E6666B0A8</object-id><label>Figure 1.</label><caption><p>Plate of <italic><tp:taxon-name><tp:taxon-name-part taxon-name-part-type="genus" reg="Lagerstroemia">Lagerstroemia</tp:taxon-name-part><tp:taxon-name-part taxon-name-part-type="species" reg="stenophylla">stenophylla</tp:taxon-name-part></tp:taxon-name></italic><bold>A</bold> habitat <bold>B</bold> flowering individuals <bold>C</bold> stems <bold>D</bold> flowering branch <bold>E</bold> fruiting branch <bold>F</bold> leaves <bold>G</bold> flower buds <bold>H</bold> flowers <bold>I</bold> petals <bold>J</bold> capsules and seeds.</p></caption><graphic xmlns:xlink="http://www.w3.org/1999/xlink" xlink:href="phytokeys-234-127_article-111861__-g001.jpg" position="float" orientation="portrait" xlink:type="simple" id="oo_920843.jpg"><uri content-type="original_file" xlink:type="simple">https://binary.pensoft.net/fig/920843</uri></graphic></fig></tp:treatment-sec><tp:treatment-sec sec-type="phenology" id="SECID0EPNAC"><title>Phenology.</title><p>Flowering from May to June, and fruiting after July and fruits persist through winter.</p></tp:treatment-sec><tp:treatment-sec sec-type="distribution" id="SECID0EUNAC"><title>Distribution and habitat.</title><p><italic><tp:taxon-name><tp:taxon-name-part taxon-name-part-type="genus" reg="Lagerstroemia">Lagerstroemia</tp:taxon-name-part><tp:taxon-name-part taxon-name-part-type="species" reg="stenophylla">stenophylla</tp:taxon-name-part></tp:taxon-name></italic> is hitherto known from Baihe County, Danfeng County, Shanyang County, Shangnan County, Xunyang County, Zhashui County, Zhen’an County of south-eastern Shaanxi Province and Baokang County, Fang County and Shiyan City of north-western Hubei Province (Fig. <xref ref-type="fig" rid="F2">2</xref>). It grows on rocky slopes in ravine, at 290–770 m elevation.</p><fig id="F2" position="float" orientation="portrait"><object-id xmlns:xlink="http://www.w3.org/1999/xlink" content-type="doi" xlink:type="simple">10.3897/phytokeys.234.111861.figure2</object-id><object-id xmlns:xlink="http://www.w3.org/1999/xlink" content-type="arpha" xlink:type="simple">9576DBC8-328A-560F-A8D7-F8EF683C44B3</object-id><label>Figure 2.</label><caption><p>Distribution of <italic><tp:taxon-name><tp:taxon-name-part taxon-name-part-type="genus" reg="Lagerstroemia">Lagerstroemia</tp:taxon-name-part><tp:taxon-name-part taxon-name-part-type="species" reg="stenophylla">stenophylla</tp:taxon-name-part></tp:taxon-name></italic>.</p></caption><graphic xmlns:xlink="http://www.w3.org/1999/xlink" xlink:href="phytokeys-234-127_article-111861__-g002.jpg" position="float" orientation="portrait" xlink:type="simple" id="oo_920844.jpg"><uri content-type="original_file" xlink:type="simple">https://binary.pensoft.net/fig/920844</uri></graphic></fig></tp:treatment-sec><tp:treatment-sec sec-type="etymology" id="SECID0EBPAC"><title>Etymology.</title><p>The epithet of the new species refers to its narrow leaf blade.</p></tp:treatment-sec><tp:treatment-sec sec-type="Vernacular name" id="SECID0EGPAC"><title>Vernacular name.</title><p>The Chinese name of the new species is here given as 狭叶紫薇 (xiá yè zǐ wēi).</p></tp:treatment-sec><tp:treatment-sec sec-type="notes" id="SECID0ELPAC"><title>Note.</title><p><italic><tp:taxon-name><tp:taxon-name-part taxon-name-part-type="genus" reg="Lagerstroemia">Lagerstroemia</tp:taxon-name-part><tp:taxon-name-part taxon-name-part-type="species" reg="stenophylla">stenophylla</tp:taxon-name-part></tp:taxon-name></italic> is formerly misidentified as <italic><tp:taxon-name><tp:taxon-name-part taxon-name-part-type="genus" reg="Lagerstroemia">L.</tp:taxon-name-part><tp:taxon-name-part taxon-name-part-type="species" reg="subcostata">subcostata</tp:taxon-name-part></tp:taxon-name></italic> (<xref ref-type="bibr" rid="B14">Li and Li 2013</xref>). Morphologically, <italic><tp:taxon-name><tp:taxon-name-part taxon-name-part-type="genus" reg="Lagerstroemia">L.</tp:taxon-name-part><tp:taxon-name-part taxon-name-part-type="species" reg="stenophylla">stenophylla</tp:taxon-name-part></tp:taxon-name></italic> and <italic><tp:taxon-name><tp:taxon-name-part taxon-name-part-type="genus" reg="Lagerstroemia">L.</tp:taxon-name-part><tp:taxon-name-part taxon-name-part-type="species" reg="subcostata">subcostata</tp:taxon-name-part></tp:taxon-name></italic> share many similar characters, including calyx tubes cup-shaped, with ca. 12 ribs or darkened veins, epicalyx absent, and sepals adaxially glabrous, stamens less than 30, leading to misidentify <italic><tp:taxon-name><tp:taxon-name-part taxon-name-part-type="genus" reg="Lagerstroemia">L.</tp:taxon-name-part><tp:taxon-name-part taxon-name-part-type="species" reg="stenophylla">stenophylla</tp:taxon-name-part></tp:taxon-name></italic> as <italic><tp:taxon-name><tp:taxon-name-part taxon-name-part-type="genus" reg="Lagerstroemia">L.</tp:taxon-name-part><tp:taxon-name-part taxon-name-part-type="species" reg="subcostata">subcostata</tp:taxon-name-part></tp:taxon-name></italic>, using the Keys of “Flora Reipublicae Popularis Sinicae” (<xref ref-type="bibr" rid="B13">Lee and Lau 1983</xref>) and “Flora of China” (<xref ref-type="bibr" rid="B17">Qin and Graham 2007</xref>). However, <italic><tp:taxon-name><tp:taxon-name-part taxon-name-part-type="genus" reg="Lagerstroemia">L.</tp:taxon-name-part><tp:taxon-name-part taxon-name-part-type="species" reg="stenophylla">stenophylla</tp:taxon-name-part></tp:taxon-name></italic> is a shrub or small tree with conspicuously smaller, narrower leaves and larger flowers, differing distinctly from <italic><tp:taxon-name><tp:taxon-name-part taxon-name-part-type="genus" reg="Lagerstroemia">L.</tp:taxon-name-part><tp:taxon-name-part taxon-name-part-type="species" reg="subcostata">subcostata</tp:taxon-name-part></tp:taxon-name></italic>. Detailed morphological comparisons among <italic><tp:taxon-name><tp:taxon-name-part taxon-name-part-type="genus" reg="Lagerstroemia">L.</tp:taxon-name-part><tp:taxon-name-part taxon-name-part-type="species" reg="stenophylla">stenophylla</tp:taxon-name-part></tp:taxon-name></italic> and its relatives are presented in Table <xref ref-type="table" rid="T1">1</xref>.</p><table-wrap id="T1" position="float" orientation="portrait"><label>Table 1.</label><caption><p>Morphological Comparison of <italic><tp:taxon-name><tp:taxon-name-part taxon-name-part-type="genus" reg="Lagerstroemia">Lagerstroemia</tp:taxon-name-part><tp:taxon-name-part taxon-name-part-type="species" reg="stenophylla">stenophylla</tp:taxon-name-part></tp:taxon-name></italic> and its relatives.</p></caption><table id="TID0EA3AE" rules="all"><tbody><tr><th rowspan="1" colspan="1">Characters</th><th rowspan="1" colspan="1">
                    <italic>
                      <tp:taxon-name><tp:taxon-name-part taxon-name-part-type="genus" reg="Lagerstroemia">L.</tp:taxon-name-part><tp:taxon-name-part taxon-name-part-type="species" reg="stenophylla">stenophylla</tp:taxon-name-part></tp:taxon-name>
                    </italic>
                  </th><th rowspan="1" colspan="1">
                    <italic>
                      <tp:taxon-name><tp:taxon-name-part taxon-name-part-type="genus" reg="Lagerstroemia">L.</tp:taxon-name-part><tp:taxon-name-part taxon-name-part-type="species" reg="subcostata">subcostata</tp:taxon-name-part></tp:taxon-name>
                    </italic>
                  </th><th rowspan="1" colspan="1">
                    <italic>
                      <tp:taxon-name><tp:taxon-name-part taxon-name-part-type="genus" reg="Lagerstroemia">L.</tp:taxon-name-part><tp:taxon-name-part taxon-name-part-type="species" reg="indica">indica</tp:taxon-name-part></tp:taxon-name>
                    </italic>
                  </th><th rowspan="1" colspan="1">
                    <italic>
                      <tp:taxon-name><tp:taxon-name-part taxon-name-part-type="genus" reg="Lagerstroemia">L.</tp:taxon-name-part><tp:taxon-name-part taxon-name-part-type="species" reg="excelsa">excelsa</tp:taxon-name-part></tp:taxon-name>
                    </italic>
                  </th></tr><tr><td rowspan="1" colspan="1">Branchlets</td><td rowspan="1" colspan="1">4-angular, sometimes subalate</td><td rowspan="1" colspan="1">terete to slightly 4-angular</td><td rowspan="1" colspan="1">4-angled or subalate</td><td rowspan="1" colspan="1">terete</td></tr><tr><td rowspan="1" colspan="1">Leaf shape</td><td rowspan="1" colspan="1">elliptic-lanceolate, narrowly elliptic, rarely ovate, obovate-oblanceolate</td><td rowspan="1" colspan="1">oblong, ovate-lanceolate, elliptic, obovate-elliptic, or infrequently obovate</td><td rowspan="1" colspan="1">elliptic, oblong, obovate, or suborbicular</td><td rowspan="1" colspan="1">elliptic to broadly elliptic</td></tr><tr><td rowspan="1" colspan="1">Leaf size</td><td rowspan="1" colspan="1">2–6 (7) × 0.7–2 (2.3) cm</td><td rowspan="1" colspan="1">2–9 (11) × 1–5 cm</td><td rowspan="1" colspan="1">2.5–7(10) × 1.5–4 cm</td><td rowspan="1" colspan="1">7–13 × 3.5–5 cm</td></tr><tr><td rowspan="1" colspan="1">Leaf apex</td><td rowspan="1" colspan="1">acute, sometimes obtuse, rarely apiculate</td><td rowspan="1" colspan="1">acuminate</td><td rowspan="1" colspan="1">acute, obtuse with small mucro, or retuse</td><td rowspan="1" colspan="1">narrowly to broadly acuminate</td></tr><tr><td rowspan="1" colspan="1">Leaf base</td><td rowspan="1" colspan="1">cuneate</td><td rowspan="1" colspan="1">broadly cuneate to subrounded</td><td rowspan="1" colspan="1">broadly cuneate to rounded</td><td rowspan="1" colspan="1">acute</td></tr><tr><td rowspan="1" colspan="1">Lateral veins</td><td rowspan="1" colspan="1">4–7 pairs</td><td rowspan="1" colspan="1">3–10 pairs</td><td rowspan="1" colspan="1">3–7 pairs</td><td rowspan="1" colspan="1">7–9 pairs</td></tr><tr><td rowspan="1" colspan="1">Flower</td><td rowspan="1" colspan="1">2.5–3 cm in diameter</td><td rowspan="1" colspan="1">less than 1 cm in diameter</td><td rowspan="1" colspan="1">3–4 cm in diameter</td><td rowspan="1" colspan="1">ca. 0.5 cm in diameter</td></tr><tr><td rowspan="1" colspan="1">Calyx-tube</td><td rowspan="1" colspan="1">cup-shaped, with 10–12 distinctly ribs or dark veins, sometimes not obvious</td><td rowspan="1" colspan="1">cup-shaped, with 10–12 dark veins or faint ribs</td><td rowspan="1" colspan="1">campanulate, obscurely to decidedly 6-ribbed</td><td rowspan="1" colspan="1">tubular, with 12 dark veins or ribs</td></tr><tr><td rowspan="1" colspan="1">Annulus</td><td rowspan="1" colspan="1">present, sometime absent</td><td rowspan="1" colspan="1">thin or apparently absent</td><td rowspan="1" colspan="1">present</td><td rowspan="1" colspan="1">absent</td></tr><tr><td rowspan="1" colspan="1">Petal</td><td rowspan="1" colspan="1">10–18 mm long including claw</td><td rowspan="1" colspan="1">2–6 mm long including claw</td><td rowspan="1" colspan="1">12–20 mm long including claw</td><td rowspan="1" colspan="1">3–3.5 mm long including claw</td></tr><tr><td rowspan="1" colspan="1">Stamens</td><td rowspan="1" colspan="1">20–28</td><td rowspan="1" colspan="1">15–30</td><td rowspan="1" colspan="1">36–42</td><td rowspan="1" colspan="1">(5)6–12</td></tr><tr><td rowspan="1" colspan="1">Seed</td><td rowspan="1" colspan="1">ca. 6 mm long including wing</td><td rowspan="1" colspan="1">ca. 4 mm long including wing</td><td rowspan="1" colspan="1">ca. 8 mm long including wing</td><td rowspan="1" colspan="1">3.5–4.8 mm long including wing</td></tr><tr><td rowspan="1" colspan="1">Phenology</td><td rowspan="1" colspan="1">flowering from May to June, fruiting after July</td><td rowspan="1" colspan="1">flowering from June to August, fruiting from July to October</td><td rowspan="1" colspan="1">flowering from June to September, fruiting from September to November</td><td rowspan="1" colspan="1">flowering in April, fruiting in July</td></tr></tbody></table></table-wrap></tp:treatment-sec><tp:treatment-sec sec-type="Additional specimen examined" id="SECID0ENMAE"><title>Additional specimen examined.</title><p><bold>China. Shaanxi Province</bold>: Baihe County, Maoping, 29 September 1969, <italic>Vegetation Team 541</italic> (WUK); <italic>ibid.</italic>, 8 June 2023, <italic>B.H. Wu and W.H. Tu Lg202378</italic>, <italic>Lg202379</italic>, <italic>Lg202380</italic>, <italic>Lg202381</italic>; Danfeng County, Tumen Town, 6 June 2023, <italic>B.H. Wu and W.H. Tu Lg202329</italic>, <italic>Lg202331</italic>; Danfeng County, Zhulinguan Town, Baijiawan, 6 June 2023, <italic>B.H. Wu and W.H. Tu Lg202332</italic>; Shanyang County, Zhaochuan, 1 July 1960, <italic>Huashan Team 0206</italic> (<named-content xmlns:xlink="http://www.w3.org/1999/xlink" content-type="dwc:institutional_code" xlink:title="Guangzhou Institute of Forestry and Landscape Architecture" xlink:href="http://grbio.org/institution/south-china-botanical-garden" xlink:type="simple">IBSC</named-content>); Shanyang County, Manchuanguan, 17 September 1952, <italic>Z.B. Wang 16543</italic> (KUN, PE, WUK); <italic>ibid.</italic>, 1 May 1964, <italic>J.X. Yang 2456</italic> (WUK); <italic>ibid.</italic>, 19 May 2011, <italic>S.F. Li et al. 15016</italic> (XBGH); <italic>ibid.</italic>, 5 June 2023, <italic>B.H. Wu and W.H. Tu Lg202312</italic>, <italic>Lg202313</italic>, <italic>Lg202314</italic>, <italic>Lg202315</italic>, <italic>Lg202316</italic>, <italic>Lg202317</italic>, <italic>Lg202318</italic>, <italic>Lg202319</italic>; Shangnan County, Jinsixia, 6 June 2023, <italic>B.H. Wu and W.H. Tu Lg202335</italic>, <italic>Lg202336</italic>, <italic>Lg202337</italic>, <italic>Lg202338</italic>; Xunyang County, on the road from Zhaojiawan to Liangheguan, 7 October 1952, <italic>B.Z. Guo 2225</italic> (WUK); Xunyang County, precise locality unknown, 1959, <italic>Xida 019</italic> (WUK); Xunyang County, on the road from Zhangping to Xunyang, 19 August 1959, <italic>P.Y. Li 8962</italic> (WUK); Xunyang County, Guojiacao, 7 May 2012, <italic>S.F. Li et al. 16523</italic> (XBGH); Xunyang County, Liangheguan, 9 June 2023, <italic>B.H. Wu and W.H. Tu Lg202384</italic>, <italic>Lg202385</italic>, <italic>Lg202386</italic>, <italic>Lg202387</italic>, <italic>Lg202388</italic>; Zhashui County, Shiweng, 8 June 2008, <italic>S.F. Li et al. 10463</italic>; Zhen’an County, Lengshuihe, 9 June 2023, <italic>B.H. Wu and W.H. Tu Lg202389</italic>, <italic>Lg202390</italic>, <italic>Lg202392</italic>, <italic>Lg202393</italic>. <bold>Hubei Province</bold>: Baokang County, Siping, 21 April 1986, <italic>84Linxue 86-1058</italic> (CCAU); <italic>ibid.</italic>, 8 June 2023, <italic>B.H. Wu and W.H. Tu Lg202365</italic>, <italic>Lg202366</italic>, <italic>Lg202367</italic>, <italic>Lg202369</italic>, <italic>Lg202372</italic>; Fang County, Wanyuhe, 8 June 2023, <italic>B.H. Wu and W.H. Tu Lg202373</italic>, <italic>Lg202374</italic>, <italic>Lg202375</italic>; Shiyan City, Wudangshan, 7 June 2023, <italic>B.H. Wu and W.H. Tu Lg202343</italic>, <italic>Lg202344</italic>, <italic>Lg202345</italic>, <italic>Lg202346</italic>, <italic>Lg202347</italic>, <italic>Lg202348</italic>.</p></tp:treatment-sec><ref-list><ref id="B14"><mixed-citation xmlns:xlink="http://www.w3.org/1999/xlink" xlink:type="simple"><person-group><name name-style="western"><surname>Li</surname><given-names>S-F</given-names></name><name name-style="western"><surname>Li</surname><given-names>B</given-names></name></person-group> (<year>2013</year>) <source>Flora Tsinlingensis (Supplementum) Spermatophyte.</source><publisher-name>Science Press</publisher-name>, <publisher-loc>Beijing</publisher-loc>, <size units="page">419 pp</size>.</mixed-citation></ref><ref id="B13"><mixed-citation xmlns:xlink="http://www.w3.org/1999/xlink" xlink:type="simple"><person-group><name name-style="western"><surname>Lee</surname><given-names>S-K</given-names></name><name name-style="western"><surname>Lau</surname><given-names>L-F</given-names></name></person-group> (<year>1983</year>) <article-title><tp:taxon-name><tp:taxon-name-part taxon-name-part-type="family">Lythraceae</tp:taxon-name-part></tp:taxon-name>.</article-title> In: <person-group><name name-style="western"><surname>Fang</surname><given-names>W-P</given-names></name><name name-style="western"><surname>Chang</surname><given-names>C-Y</given-names></name></person-group> (<role>Eds</role>) <issue-title>Flora Reipublicae Popularis Sinicae (Vol.</issue-title><source>52). Science Press, Beijing</source>, <fpage>67</fpage>–<lpage>111</lpage>.</mixed-citation></ref><ref id="B17"><mixed-citation xmlns:xlink="http://www.w3.org/1999/xlink" xlink:type="simple"><person-group><name name-style="western"><surname>Qin</surname><given-names>H-N</given-names></name><name name-style="western"><surname>Graham</surname><given-names>SA</given-names></name></person-group> (<year>2007</year>) <article-title><italic><tp:taxon-name><tp:taxon-name-part taxon-name-part-type="genus">Lagerstroemia</tp:taxon-name-part></tp:taxon-name></italic>.</article-title> In: <person-group><name name-style="western"><surname>Wu</surname><given-names>C-Y</given-names></name><name name-style="western"><surname>Raven</surname><given-names>PH</given-names></name></person-group> (<role>Eds</role>) <issue-title>Flora of China, 13.</issue-title><source>Science Press &amp; Missouri Botanical Garden Press, Beijing &amp; St. Louis</source>, <fpage>277</fpage>–<lpage>281</lpage>.</mixed-citation></ref></ref-list></tp:taxon-treatment>
